# Supplementary material for: Electrochemical Synthesis of Aminated Polyaniline/Multi-Walled Carbon Nanotube Composite for Selective Dopamine Detection in Artificial Urine
Source: Polymers (Basel). 2025 Sep 19;17(18):2539. doi: 10.3390/polym17182539 (PMC12473575; doi:10.3390/polym17182539)
Supplement: Supplementary file 1 [file polymers-17-02539-s001.zip]

Archive with 1 entries (1 files):
- polymers-3816663-supplementary.pdf
